# Supplementary material for: 3D Bioprinting of Prevascularized Full-Thickness Gelatin-Alginate Structures with Embedded Co-Cultures
Source: Bioengineering (Basel). 2022 May 31;9(6):242. doi: 10.3390/bioengineering9060242 (PMC9219913; doi:10.3390/bioengineering9060242)
Supplement: Supplementary file 1 [file bioengineering-09-00242-s001.zip]

Archive with 1 entries (1 files):
- bioengineering-1706930-supplementary.pdf
